# Supplementary material for: ﻿Molecular phylogenetic and biogeographic evidence of Lepidagathis Willd. (Acanthaceae, Barlerieae) focusing on Indian endemics
Source: PhytoKeys. 2024 Oct 31;248:223–36. doi: 10.3897/phytokeys.248.133776 (PMC11544305; doi:10.3897/phytokeys.248.133776)
Supplement: Supplementary material 1 — Sequence matrix used for phylogenetic analysis [file phytokeys-248-223_article-133776__-s001.txt]

#NEXUS
[Written by TaxonDNA 1.8 on Mon Sep 04 11:45:03 KST 2023]

BEGIN DATA;
	DIMENSIONS NTAX=26 NCHAR=1599;
	FORMAT DATATYPE=DNA MISSING=? GAP=- 	INTERLEAVE;
	MATRIX
'Barleria lupulina' GGGCG------GGGCCAACGAACCCCGGCGCGGAACGCGCCAAGGAAAACCCGAGCGAAGCGCCCG--TCCCCSCCCGAGCCCCGTCCGCGG---GCGTCTCGGCGGGGGCGGCCGGACGCCTCCGGCGAGTCCCAAAGACTCTCGGCAACGGATATCTCGGCTCTCGCATCGATGAAGAACGTATCGAAATGCGATACTTGGTGTGAATTGCAGAATCCCGTGAACCATCGAGTCTTTGAACGCAAGTTGCGCCCGAGGCCCTCGGGCCGAGGGCACGCCTGCCTGGGCGTCACGCATCGCGTCGCCCCCCGCCCCCGC--------------------------GGGGAGGGCGGAGAATGGCCTCCCGTGCG-CCCCGGCGCGCGGCCGGCCCAAGTGCGATCCCCCGGCGGCGCCCGTCGCGACAAGTGGTGG-TGGAGCCTCAAGCTGTCCGTCGCGCCCCGCGGCGCCCCCCGGCCGGGCATCACGAACGACCC------------CCGG????????????????????????????????????GAGCTATCCSGACCATTCCCAATGTAGCATTCCACCCTCATTTTATGGGATGACCGGGGTCTATGTCAATTAAAGGGACAAGGGGGGATTACAAAGTTTTCTCCAAGTCCTGTAAGTTTTTGGATCTTCAAAAAGACGACTTTCTAAGTCTCAGTATGAGTATTGTGAATC--------ATTCAAATAGGGATTCCTTGCTTAACTTGGATGTGTATTCTATA------TCACATGCGATAAGAGAAAGTCATTTATTATGCCCAAATACGTGTGTCAAAGAATCAGAAAGATAAAGGAATTTGGACCCGCTAACG-AAAAGGGGGACATAACATAATTGGGAATCAAATAAGCTTTTTTGGGGATAGAGGGACTTGAACC?????????????TGATTATTGTATACAAGTGGGCCTTTTGTCGAACAAGATAATTGAGCATGATCA [1000:1-1000]
'Barleria ovata' CTGCGCCCCGCGGGCTAACGAACCCCGGCGCGGAAAGCGCCAAGGAAAACCCTAACGAAGCGCCCGCCCCCCCGCCCGAGCCCCGTCCGCGGTGCGCG--AGGGCGGGGGCGGCCGGACGCCTCCGGAAAGTCTTAACGACTCTCGGCAACGGATATCTCGGCTCTCGCATCGATGAAGAACGTAGCGAAATGCGATACTTGGTGTGAATTGCAGAATCCCGTGAACCATCGAGTCTTTGAACGCAAGTTGCGCCCGAAGCCTTCGGGCCGAGGGCACGCCTGCCTGGGCGTCACGCATCGCGTCGCCCCCCTCCCCCGCCCCCCC------GGGGCGCGGGCGGAGGGCCGAGCGGAGAATGGCCTCCCGTGCG-CCCCGGCGCGCGGCCGGCCCAAATGCGATCCCCCGGCGGCGCCCGTCGCGACCAGTGGTGGTTGAACCCTCGCGCTGTCCGTCGCGCCCCGCGGCGCCGCCCGGCCGGGCATCAAGAACGGCCCAACCGCGCCCCTCCGACCGCGACCCCAGGTCAGGCGGGATTACCCG?????TGAGCTATCCCGACCATTCCCAATGTAGCATCCCACCCTCATTTTATGGGATGACCGGGGTCTATGTCAATTAAAGGGACAAGGGGGGATTACAAAGTTTTCTCCAAGTCCTGTAAGTTTTTGGATCTTCAAAAAGACGACTTTCTCAGTCTCAGTATGAGTATTGTGAATC--------ATTCAAATAGGGATTCCTTGCTTAACTTGGATGTGTATTCTATA------TCACATGCGATAAGAGAAAGTCATTTATTATGCCCAAATACGTGTGTCAAAGAATCAGAAAGATAAAGGAATTTGGACCCGCTAACG-AGAGGGGGGACATAACATAATTGGGAATCAAATAAGCTTTTTTGGGGATAGAGGGACTTGAACCACCCGCTACACTATGATTATTGTATACAAGTGGGCCTTTTGTCGAACAAGATAATTGAGCATGATCA [1000:1-1000]
'Barleria prionitis' GGGCG------GGGCCAACGAACCCCGGCGCGGAACGCGCCAAGGAAAACACGAGCGAAGCGGCC-CGGCCCCGCCCGAGCCCCGTCCGCGG---GCGTCTCGGCGGGGCCGGCCGGACGCCTCCGGCGAGTCCGAACGACTCTCGGCAACGGATATCTCGGCTCTCGCATCGATGAAGAACGTAGCGAAATGCGATACTTGGTGTGAATTGCAGAATCCCGTGAACCATCGAGTCTTTGAACGCAAGTTGCGCCCGAGGCCCCCGGGCCGAGGGCACGCCTGCCTGGGCGTCACGCATCGCGTCGCCCCCCGCCCCCGC--------------------------GGGGAGAGCGGAGAATGGCCTCCCGTGCG-CCCCGGCGCGCGGCCGGCCCAAATGCGATCCCCCGGCGGCGCCCGTCGCGACGAGTGGTGGTGCCAACCCTCAGCTGTCCGTCGCGCCCCGCGGCGCCGCCCGGCCGGGCATCACGAACGACCCGCGC-----CGGCCGACGGCGACCCCAGGTCAGGCGGGATCACCCGCCAGCTGAGCTATCCCGACCATTCCCAATGTAGCATCCCACCCTCATTTTATGGGATGACCGGGGTCTATGTCAATTAAAGGGACAAGGGGGGATTACAAAGTTTTCTCCAAGTCCTGTAAGTTTTTGGATCTTCAAAAAGACGACTTTCTAAGTCTCAGTATGAGTATTGTGAATC--------ATTCAAATAGGGATTCCTTGCTTAACTTGGATGTGTATTCTATA------TCACATGCGATAAGAGAAAGTCATTTATTATGCCCAAATACGTGTGTCAAAGAATCAGAAAGATAAAGGAATTTGGACCCGCTAACG-AAAGGGGGGACATAACATAATTGGGAATCAAATAAGCTTTTTTGGGGATAGAGGGACTTGAACC?????????????TGATTATTGTATACAAGTGGGCCTTTTGTCGAACAAGATAATTGAGCATGATCA [1000:1-1000]
'Lepidagathis alopecuroidea' GTGCGCCGCTCGGGCTAACGAACCCCGGCGCGGAAGGCGCCAAGGAAAACTCAAACGAAGCGCTCGTCCCCCCGCTCGCGCCCCGTCCGCGGTGCGCGCACGGGTGGGGGTGGCCGAGCGCCTCCTCAATGTCAAAACGACTCTCGGCAACGGATATCTCGGCTCTCGCATCGATGAAGAACGTAGCAAAATGCGATACTTGGTGTGAATTGCAGAATCCCGTGAACCATCGAGTCTTTGAACGCAAGTTGCGCCCGAAGCCCTCGGGCCGAGGGCACGCCTGCCTGGGCGTCACGCATCGCGTCGCCCCCCTCCCTCGC---CCCTTCCCGGGGGAGATGACGGAGGGTGGTGCGGATATTGGCCTCCCGTGCGCCCGTGGCGCGCGGCCGGCCCAAATGCGATCCCCCGGCGGCGCCCGTCGCGACAGGTGGTGGACGAGTCCATGCGCTTTCCGCCGCGACGAGGGCCGCCGCCCGGCCGGGCATCACCAAGGACCCCGGCGCACTCGTCCGACCGCGACCCCAGGTCAGGCGGGATTACCCG??????????TATCCCGACCATTCCCAATGTAGTATCCCACCCGCATTTTATGGGATGACTGCGGTCTATGTCAATTAAAGGGACAAGGGGGGATTACAAAATGTTCTCCAAGTTCTGTAAGTTTTTTGATCCTCAAAAAGACGACTTTCTAAGTCTTAGTATGAGTATTGTGAATCATTCACATATTCACATAGGGATTCCTTGCTTAAGTTGGATGTGTATTCTATATTAGAATCACATGCGAGAAGAGAAATTTCTTTATTATGCCCAAATACATTTGCCAAAGAATCAGAAAGATAAAGGAATTTGGACCCCCTAACGAAAAAAGGGGGGATAGCATAATTGGGAGTCAAATAAGCTTTTTTGGGGATAGAGGGACTTGAACCACCCGCTACACTGTGTATATTGTATACAAATGGGCCTTTTGTCGAACACGATAATGGAGCACGATCA [1000:1-1000]
'Lepidagathis chiapensis' ACGCGTCGGCCGGGCTAACGAACCCCGGCGCGGAAGGCGCCAAGGAAAACCGTAACGAAGCGCCCGCCCCCCCGCCCGCGCCCCGTCCGCGGTGTGCGCCCGGGCGGGGGTCGGCGGACGCCTCATCAATGTCAGAACGACTCTCGGCAACGGATATCTCGGCTCTCGCATCGATGAAGAACGTAGCGAAATGCGATACTTGGTGTGAATTGCAGAATCCCGTGAACCATCGAGTCTTTGAACGCAAGTTGCGCCCGAAGCCCTCGGGCCGAGGGCACGCCTGCCTGGGCGTCACGCATCGCGTCGCCCCCCTCCCCCGC---CCCCTCGCAGGGGCGCCGGCGGCGGGGGGCGCGGACACTGGCCTCCCGTGCGCCCTCGGCGCGCGGCCGGCCCAAATGCGATCCCCCGGCGGCGCCCGTCGCGACCAGTGGTGGTTGAACG-CTCAGCTGTCCGTCGCGCTCCGCGGCACCGTCCGGGCGGGCATCACGAACGACCCCAGCGCCCCCGACCGACCGCGACCCCAGGTCAGGCGGGATCACCCG?CAGCTGAGCTATCCCGACCATTCCCAATGTAGCATCCCACCCCCATTTTATGGGATGACTGGGGTCTATGTCAATTAAAGGGACAAGGGGGGATTACAAAGTTTTCTCCAAGTCCTGTAAGTTTTTTGATCTTCAAAAAGCCGACTTTCTAAGTCTCTGTATGAGTATTGTGAATC--------ATTCAAATAGGGATTCCTTGCTTAAGTTGGATGTGTATTCTATATCACAATCACATGCGATAAGAGAAAGTCATTTATTATGCCCAAATACGTTTGTCAAAGAATCAGAAAGATAAAGGAATTTGGACTCCCTAACGAAAAAGG--GGGATAGCATAATTAGGAGTCAAATAAGCTTTTTTGGGGATAGAGGGACTTGAACC???????ACACTATGATTATTGTATACAAATGGGCCTTTTGTCGAACAAGATAATTGAGCATGATCA [1000:1-1000]
'Lepidagathis clavata' ????????????????????????????????????????????????????????GAAGCGCCCGTCCCCCCGCCCGCGCCCCGTGCGCGGTGCGCGCTCGGGTGGGGGTGGCCGGACGCCTC------------ACGACTCTCGGCAACGGATATCTCGGCTCTCGCATCGATGAAGAACGTAGCGAAATGCGATACTTGGTGTGAATTGCAGAATCCCGTGAACCATCGAGTCTTTGAACGCAAGTTGCGCCCGAAGCCTTCGGGCCGAGGGCACGCCTGCCTGGGCGCCTCGAATCCCGTCGCCCCCCTCCCCCGCGCCCCCTCCTGGGGGCCGGTGGC---GGGCGGTGCGGAGACTGGCCTCCCGTGCGCCCCGAGCGCGCGGCCGGCCCAAATGCGATCCCCCGGCGGCGCCCGTCGCGACCAGTGGTGGT-------CTCAGCTCTCTGTCGCGCTCCGTGGCGTCGTCCGGACGGGCATCACGAACGACCC-AGC??????????????????????????????????????????CCAGCTGAGCTATCCCGACCATTCCCAATCTAGCACCCCGCCCGTATTTTATGGGATGACTGCGGTCTATGTCAATTAAAGGGACAAGGGGGGATTACAAAGTTTTCTGTAAGTTCTGTAAGTT------TCCTCACAAAGACGACTTTCTAAGTCTTAGTAGGAGTATTGTGAATCATTCACATATTGACAGAGGGATTCCTTGCTTAAGTTGGATGTGGATTCTATATCACAATCACATGCGAGAAGAGAAATTCCTCGATTATGCCCAAATACGTTTGCCAAAGAATCAGAAAGATAAAGGAATTTGGACCCCCTAACGAAAAAGGGAGGGATAGCATAATTGGGAGTCAAATAAGTTTTTTTGGGGATAGAG??????????????????????????????????????AAAAGGGCCTTTTGTCGAACAAGATAATTGAGCATGATTA [1000:1-1000]
'Lepidagathis cristata' ???????????????????????????????????????????????????????????????????????????????????????????????????????????????????????????????????????????????????????????????????????????????????????????????????????????????????????????????????????????????????????????????????????????????????????????????????????????????????????????????????????????????????????????????????????????????????????????????????????????????????????????????????????????????????????????????????????????????????????????????????????????????????????????????????????????????????????????????????????????????????????????????GTAGCACCCCACCCGTATTTTATGGGGTGATTCCAGTCTATGTCTATTTCCGGGCAGCGGAGGGATTACAAAGGTTTCTG-AAGTTCTGTAAGTTTTTTGATCCTCAAAAAGAAGACTTTC-AAGTCTTAGTAGAAGTATTGTGAATCATTCCTATATTGACATAGGAATTCCTTGCTTAATTTGGATGTGAATTCTATATCACAATCACATGCGAGAAGAGAAATTCCTCGATTATGCCCAAATACGTTTGCCAAAGAATCAGAAAGATAAAGGAATTTGGACCCCCTAACGAAAAAAGGGGG--TAGCATAATTGGGAGTCAAATAAGCTTTTTTGGGGATAGAGGGACTTGAACC??????????????????????????????TGGGCCTTTTGTCGAACAAGATAGTTGAGCACGATTA [1000:1-1000]
'Lepidagathis cuspidata' GTGCGTCGCTCGGGCTAACGAACCCCGGCGCGGAAGGCGCCAAGGAAAACCAAAACGAAGCGCCCGTCCCCCCGCCCGCGCCCCGTGCGCGGTGCGCGCTCGGGTGGGGGTGGCCGGACGCCTCCTGAACCACATAACGACTCTCGGCAACGGATATCTCGGCTCTCGCATCGATGAAGAACGTAGCGAAATGCGATACTTGGTGTGAATTGCAGAATCCCGTGAACCATCGAGTCTTTGAACGCAAGTTGCGCCCGAAGCCTTCGGGCCGAGGGCACGCCTGCCTGGGCGCCTCGAATCCCGTCGCCCCCCTCCCCCGCGCCCCCTCCTGGGGGCCGGTGGCCGAGGGCGGTGCGGAGACTGGCCTCCCGTGCGCCCCGAGCGCGCGGCCGGCCCAAATGCGATCCCCCGGCGGCGCCCGTCGCGACCAGTGGTGGTTGATTCCCTCAGCTCTCTGTCGCGCTCCGTGGCGTCGTCCGGACGGGCATCACGAACGACCCAAGCGCGTCCGCCCGACTGCGGCCCCAGGTCAGGCGGGATTACCCGCCAGTTGAGCTATCCCGACCATTCCCAATCTAGCACCCCGCCCGTATTTTATGGGATGACTGCGGTCTATGTCAATTAAAGGGACAAGGGGGGATTACAAAGTTTTCTGTAAGTTCTGTAAGTT------TCCTCACAAAGACGACTTTCTAAGTCTTAGTAGGAGTATTGTGAATCATTCACATATTGACAGAGGGATTCCTTGCTTAAGTTGGATGTGGATTCTATATCACAATCACATGCGAGAAGAGAAATTCCTCGATTATGCCCAAATACGTTTGCCAAAGAATCAGAAAGATAAAGGAATTTGGACCCCCTAACGAAAAAGGGAGGGATAGCAAAATTGGGAGTCAAATAAGTTTTTTTGGGGATAGAGGGAATTGAACCACCCGCTACACTATGTATATCGTATATAAAAGGGCCTTTTGTCGAACAAGATAATTGAGCATGATTA [1000:1-1000]
'Lepidagathis falcata' GCTCGTCGGCCGGGCTAACGAACCCCGGCGCGGAAGGCGCCAAGGAAAACCGCAACGAAGCGCCCGTCCCCCCGCTCGCGCCCCGTCCGCGGTGCGCGCCCGGGCGGGGGTCGGCGGACGCCTCATCGATGTCTAAACGACTCTCGGCAACGGATATCTCGGCTCTCGCATCGATGAAGAACGCAGCANNNNNNNNNNNNNNNNNNNNNNNNNNNNNNNNNNNNNNNNNNNNNNNNNNNNNNNNNNNNNNNNNNNNNNNNNNNNNNNNNNNNNNNNNNNNNNNNNNNNNNNNNNNNNNNNNNNNNGCCCCCCTCCCCCGCGCGCCCCATGCAGGGC-GCCGGCGGCGGGGGGCGCGGAGACTGGCCTCCCGTGCGCCCCCGGCGCGCGGCCGGCCCAAATGCGATCCCCCGGCGGCGCCCGTCGCGACCAGTGGTGGANGAACG-CTCAGCNGTCCGTCGCGCTCCGCGGCACCGTCCGGCCGGGCATCACGAACGACCCCAGCGCCCCCGACAGACCGCGACCCCAGGTCAGGCGGGAATACCCG?CAGCTGAGCTATCCCGACCATTCCCAATGTAGCATCCCACCCCCATTTTATGGGATGACTGGGGTCTATGTCAATTAAAGGGACAAGGGGGGATTAGAAAGTTTTCTCCAAGTCCTGTAAGTTTTTTGATCTTCAAAAAGCCGACTTTCTAAGTCTCAGTATGAGTATTGTGAATC--------ATTCAAATAGGGATTCCTTGCTTAAGTTGGATGTGTATTCTATA------TCACATGCGATAAGAGAAAGTCATTTATTATGCCCAAATACGTTTGTCAAAGAATCAGAAAGATAAAGGAATTTGGACTCCCTAACGAAAAAGG--GGGATAGCATAATTAGGAGTCAAATAAGCTTTTTTGGGGATAGAGGGACTTGAACC????????CCGCATGATCATNGTATACAAATGGGCCTTTTGTCGAACAAGATAATTGAGCATGATCA [1000:1-1000]
'Lepidagathis fasciculata' ??????????????????????????????????????????????????????????????????????????????????????????????????????????????????????????????????????????????????????????????????????????????????????????????????????????????????????????????????????????????????????????????????????????????????????????????????????????????????????????????????????????????????????????????????????????????????????????????????????????????????????????????????????????????????????????????????????????????????????????????????????????????????????????????????????????????????????????????????CCAGCTGAGCTATCCCGACCATTCCCAATGTAGCACCCCACCCGCATTTTATGGGATGACTGCGGTCTATGTCAATTAACGGGACAAGGGGGGATTACAAAATTTTCT---------GTAAGTTTTTTGATCCTCAAAAAGAGGACTTTCTAAGTCTTAGTAGGAATATTGTGAATCATCCACATATTGACATAGGGATTCCTTGCTTAAGTTGGATGTGGATTCTATATCACAATCACATGCGAGAAGAGAAATTCCTCGATTATGCCCAAATATGTTTGCCAAAGAATCAGAAAGATAAAGGAATTTGGACCCCCTAACGAAAAAAGGGGGGATAGCATAATTGGGAGTCAAATAAGCTTTTTTGGGGATAG?????????????ACCCGCTACACTATGTATATTGTATACATATGGGCCTTTTGTCGAACAAGATAATTGAGCATGATTA [1000:1-1000]
'Lepidagathis formosensis' GTGCGCCGCTYGGGCTAACGAACACCGGCGCGGAAGGCGCCAAGGAAAACATAAACGAAGCGTTCGCCCCTCGCACCGCGCCCCGTGCGCGGTGCGCGCTCGGGCGGGGGTGGCCGGACGCCTCTTGAACTTTAGAACGACTCTCGGCAACGGATATCTCGGCTCTCGCATCGATGAAGAACGTAGCGAAATGCGATACTTGGTGTGAATTGCAGAATCCCGTGAACCATCGAGTCTTTGAACGCAAGTTGCGCCCGAAGCCTTCGGGCCGAGGGCACGCCTGCCTGGTCGCCACGAATCCCGTCGCCCCCCTCCCTCGTGCTCCCTAACCGGGTCCGACGGCCGAGGGCGGTGCGGAGATT-GCCTCCCGTGCGCCCCTGGCGCGCGGCCGGCTTGAATGCGATCCCTCGGCGGCGCCCGTCGCGACAAGTGGTGGATGACTC-CTCAGCTGTCTGTCGCGCTCCGTGGCGTCGTCCTGACGGGCATCACGAACGACCCGAGCGCATCCGTCCGATTGCGGCCCCAGGTCAGGCGGGATTACCCGCCAGCTGAGCTATCCCGACCATTCCCAATGTAGCACCCCACTCCCATTTTATGGGATGACTGCGGTCTATGTCAATTAAAGGGACAAGGGTAGATTACAAAGTTTTCTGYAAGTTCTGTAAGTTTTTTGATCCTCAAAAAGACAACTTTCTAAGTCTTAGTAGGAGTATTGTGAATCATTCACATCTTGACATAGGGATTCCTTGCTTAAGTTGGATGTGGATTCTATATCCCAATCACATGCGAGAAGAAAAATTCCTCGATTATGCCCGAATACGTTTGCCAAAGAATAAAAANNNNNNNNNNNNNNNNACCCCCTAATGAAAAAAAGGGGGATAGCATAATTGGGAGTCAAATAAGTTTTTTTGGGGATAGAGGGACTTGAACC?????????????????????GTACACAAAAGGACCTTTTGTCGAACAAGATAATTGAGCATGATTA [1000:1-1000]
'Lepidagathis incurva' ??????????????????????????????????????????????????????????????????????????????????????????????????????????????????????????????????????????????????????????????????????????????????????????????????????????????GAATTGCAGAATCCCGTGAACCATCGAGTCTTTGAACGCAAGTTGCGCCCGAAGCCTTCGGGCCGAGGGCACGCCTGCCTGGTCGCCACGAATCCCGTCGCCCCCCTCCCTCGTGCTCCCTAACCGGGGCGGACGGCCGAGGGCGGTGCGGAGACTGGCCTCCCGTGCGCCCGTGGCGCGCGGCCGGCCCAAATGAGATCCCTCGGCGGCGCCCGTCGCGACAAGTGGTGGATGAGTC-CTCAGCTGTCTGTCGCGCACCGTGGCGTCGTCCGGACGGGCATCACGAACGACCCGAGCGCATCCGTCCGATTGCGGCCCCAGGTCAGGCGGGATTACCCGCCAGCTGAGCTATCCCGACCATTCCCAATGTAGCACCCCACCCGCATTTTATGGGATGGCTGCGGTCTATGTCAATTAAAGGGACAAGGGGTGATTACAAAGTTTTCT---------GTAAGTTTTTTGATCCTCAAAAAGACAACTTTCTAAGTCTTAGTAGGAGTATTGTGAATCATTCACATCTTGACATAGGGATTCCTTGCTTAAGTTGGATGTGGATTCTATATCACAATCACATGCGAGAAGAAAAATTCCTCGATTATGCCCAAATACGTTTGCCAAAGAATAAAAAAAATAAAGGAATTTGTACCCCCTAACGAAAAAAGGGGGGATAGCATAATTGGGAGTCAAATAAGTTTTTTTGGGGATAGAG???????????????????????????????????????????????TTTTGTCGAACAAGATAATTG---------- [1000:1-1000]
'Lepidagathis incurva(2)' ??????????????????????????????????????????????????????????????????????????????????????????????????????????????????????????????????????????????????????????????????????????????????????????????????????????????GAATTGCAGAATCCCGTGAACCATCGAGTCTTTGAACGCAAGTTGCGCCCGAAGCCTTCGGGCCGAGGGCACGCCTGCCTGGTCGCCACGAATCCCGTCGCCCCCCTCCCTCGTGCTCCCTAACCGGGGCGGACGGCCGAGGGCGGTGCGGAGACTGGCCTCCCGTGCGCCCGTGGCGCGCGGCCGGCCCAAATGAGATCCCTCGGCGGCGCCCGTCGCGACAAGTGGTGGATGAGTC-CTCAGCTGTCTGTCGCGCACCGTGGCGTCGTCCGGACGGGCATCACGAACGACCCGAGCGCATCCGTCCGATTGCGGCCCCAGGTCAGGCGGGATTACCCG???????????????????????????????????????????????????????????????????????????????????????????????????????????????????????????????????????????????????????????????????????????????????????????????????????????????????????????????????????????????????????????????????????????????????????????????????????????????????????????????????????????????????????????????????????????????????????????????????????????????????????????????????????TTTTGTCGAACAAGATAATTG---------- [1000:1-1000]
'Lepidagathis lutea' ?????????????????????????????????????????????????????????????????????????????????????????????????????????????????????????????????????ATTACAACTTTCAACAACGGATCTCTTGGTTCTGGCATCGATGAAGAACGCAGCGAAATGCGATAAGTAGTGTGAATTGCAGAATTCACTGAATCATCGAATCTTTGAACGCACATTGCGCCCGAAGCCTTCGGGCCGAGGGCACGCCTGCCTGGGCGCCTCGAATCCCGTCGCCCCCCTCCCCCGTGCCCCCTCCCGGGGGCCGGCGGCCGAGGGCGGTGCGGAGACTGGCCTCCCGTGCGCCCCTAGCGCGCGGCCGGCCCAAATGCGATCCCCCGGCGGCGCCCGTCGCGACCAGTGGTGGTTGATTCCCTCAGCTCTCTGTCGCGCTCCGTGGCGTCGTCCGGACGGGCATCACGAATGACCCAAGCGCGTCCGCCCGACTGCGGCCCCAGGTCA??????????????CCAGCTGAGCTATCCCGACCATTCCCAATCTAGCACCCCGCCCGTATTTTATGGGATGACTGCGGTCTATGTCAATTAAAGGGACAGGGGGGGATACCATAGTTTTCTGTCAGTTAAGTATTTT------TCCTCACAGAGACGACTTTCTAAGTCTTAGTAGGAGTATTGTGAATCATTCACATATTGACAGAGGGATTCCTTGCTTAAGTTGGATGTGGATTCTATATCTCTTTCACATGCGAGAAGAGAAATTCCTCGATTATGCCCAAATACCTTTGCCAAATAATCAGAAAGATAAAGGAATTTGGACCCCCTAACGAAAAAGGGAGGGATAGCATAATTGGGAGTCAAATATGTTTTTTTGGGGATAGAG???????????ACCCGCTACACAATGTATATTGTATACAAATGGGCCTTTTGTCGAACAAGATAGTTAAGTATGATTA [1000:1-1000]
'Lepidagathis mahakashappae' ??????????????????????????????????????????????????????????????????????????????????????????????????????????????????????????????????????????????????????????????????????????????????????????????????????????????????????????????????????????????????????????????????????????????????????????????????????????????????????????????????????????????????????????????????????????????????????????????????????????????????????????????????????????????????????????????????????????????????????????????????????????????????????????????????????????????????????????????????CCAGCTGAGCTATCCCGACCATTCCCAATCTAGCACCCCGCCCGTATTTTATGGGATAACTGCGGTCTATGTCAATTAAAGGGACAAGGGGGGATTACAAAGTTTTCTGTAAGTTCTGTAAGTT------TCCTCACAAAGACGACTTTCTAAGTCTTAGTAGGAGTATTGTGAATCATTCACATATTGACAGAGGGATTCCTTGCTTAAGTTGGATGTGGATTCTATATCACAATCACATGCGAGAAGAGAAATTCCTCGATTATGCCCAAATACGTTTGCCAAAGAATCAGAAAGATAAAGGAATTTGGACCCCCTAACGAAAAAGGGAGGGATAGCATAATTGGGAGTCAAATAAGTTTTTTTGGGGATAGA????????????ACCCGCTACACTATGTATATTGTATACAAAAGGGCCTTTTGTCGAACAAGATAATTGAGCATGATTA [1000:1-1000]
'Lepidagathis purpuricaulis' ?CTTATCATTT------------------------AGAGGAAGGAGAAGTCGTAACAAGGTTTCCG----------------------------------TAGGTGA----------------------------------------------------------------------------------------------------ACCTGCGGAA------GGATCATTG----------------TCGATGCCTAAACCAGCAGGCCGCGAACGCGT--------------------------------------------------------------------------------------TCCCGAACA--------------------------------CCCGGGGGGACCCGTCG---------------------------------------------------------------------------------------ACCGACCGCGACCCCAGGTCAGGCGGGATCACCCGCCAGCTGAGCTATCCCGACCATTCCCAATGTAGCATCCCACCCCCATTTTATGGGATGACTGGGGTCTATGTCAATTAAAGGGACAAGGGGGGATTACAAAGTTTTCTCCAAGTCCTGTAAGTTTTTTGATCTTCAAAAAGCCGACTTTCTAAGTCTCAGTATGAGTATTGTGAATC--------ATTCAAATAGGGATTCCTTGCTTAAGTTGGATGTGTATTCTATATCACAATCACATGCGATAAGAGAAAGTCATTTATTATGCCCAAATACGTTTGTCAAAGAATCAGAAAGATAAAGGAATTTGGACTCCCTAACGAAAAAGGGG--GATAGCATAATTAGGAGTCAAATAAGCTTTTTTGGGGATAGA????????????ACCCGCTACACTATGATTATAGTATACAAATGGGCCTTTTGTCGAACAAGATAATTGAGCATGATCA [1000:1-1000]
'Lepidagathis riedeliana' GTGCGCCGCTCGGGCTAACGAACCCCGGCGCGGAAAGCGCCAAGGAAAACCGTAACGAAGCGCTCGCACCCCCGCCCGCTCCCCGTTCGCGGCGTGTGCGCGGGTGGGGGTGGCCGAGCGCCTCCTCAATGTCAAAACGACTCTCGGCAACGGATATCTCGGCTCTCGCATCGATGAAGAACGTAGCGAAATGCGATACTTGGTGTGAATTGCAGAATCCCGTGAACCATCGAGTCTTTGAACGCAAGTTGCGCCCGAAGCCTTCGGGCCGAGGGCACGCCTGCCTGGGCGTCACGCATCGCGTCGCCCCCCTCCCTCGC---CCCTTCCCGGGGGTGACGACGGAGGGTGGTGCGGACACTGGCCTCCCGTGCGCCCGAGGCGCGCGGCCGGCCCAAATGCGATCCCCCGGCGGCGCCCGTCGCGACCAGTGGTGGTTGA???????????????????????????????????????????????????????????????????????????????????????????????????????????????????????????????????????????????????????????????????????????????????????????????????????????????????????????????????????????????????????????????????????????????????????????????????????????????????????????????????????????????????????????????????????????????????????????????????????????????????????????????????????????????????????????????????????????????????????GGGGATAGAGGGACTTGAACC???????ACACAATGTATATTGTATACAAATGGGCCTTTTGTCGAACAAGATAATTGAGTATGATCA [1000:1-1000]
'Lepidagathis rigida' GTGCGTCGCTCGGGCTAACGAACCCCGGCGCGGAAGGCGCCAAGGAAAACCTAAACGAAGCGCCCGCCCCCCCGCCCGCGCCCCGTGCGCGGTGCGCGCTCGGGTGGGGGTGGCCGGACGCCTCCTGAACCACATAACGACTCTCGGCAACGGATATCTCGGCTCTCGCATCGATGAAGAACGTAGCGAAATGCGATACTTGGTGTGAATTGCAGAATCCCGTGAACCATCGAGTCTTTGAACGCAAGTTGCGCCCGAAGCCTTCGGGCCGAGGGCACGCCTGCCTGGGCGCCTCGAATCCCGTCGCCCCCCTCCCCCGTGCCCCCTCCCGGGGGCCGGCGGCCGAGGGCGGTGCGGAGACTGGCCTCCCGTGCGCCCCTAGCGCGCGGCCGGCCCAAATGCGATCCCCCGGCGGCGCCCGTCGCGACCAGTGGTGGTTGATTCCCTCAGCTCTCTGTCGCGCTCCGTGGCGTCGTCCGGACGGGCATCACGAATGACCCAAGCGCGTCCGCCCGACTGCGGCCCCAGGTCAGGCGGGATTACCCGCCAGCTGAGCTATCCCGACCATTCCCAATCTAGCACCCCGCCCGTATTTTATGGGATGACTGCGGTCTATGTCAATTAAAGGGACAAGGGGGGATTACAAAGTTTTCTGTAAGTTCTGTAAGTT------TCCTCACAAAGACGACTTTCTAAGTCTTAGTAGGAGTATTGTGAATCATTCACATATTGACAGAGGGATTCCTTGCTTAAGTTGGATGTGGATTCTATATCACAATCACATGCGAGAAGAGAAATTCCTCGATTATGCCCAAATACGTTTGCCAAAGAATCAGAAAGATAAAGGAATTTGGACCCCCTAACGAAAAAGGGAGGGATAGCATAATTGGGAGTCAAATAAGTTTTTTTGGGGATAGAGGGAACTTGAACACCCGCTACACTATGTATATTGTATATAAAAGGGCCTTTTGTCGAAAAAGATAATTGAGCATGATTA [1000:1-1000]
'Lepidagathis sabui' ????????????????????????????????????????????????????????????????????????????????????????????????????????????????????????????????????????????????????????????????????????????????????????????????????????????ACGAATT-CATTGTCCGGTGAA------------------------GTGTTCGGA----TCGAGCCGA----------------------------------------------------------------------------------------------------------------CGTGGGCGGCCCAAATGCGATCCCCCGGCGGCGCCCGTCGCGACCAGTGGTGGTTGATTCCCTCAGCTCTCTGTCGCGCTCCGTGGCGTCGTCCGGACGGGCATCACGAATGACCCAGGCGCGTCCGCCCGACTGCGGCCCCAGGTCAGGCGGGATTACCCGCCAGCTGAGCTATCCCGACCATTCCCAATCTAGCACCCCGCCCGTATTTTATGGGATAACTGCGGTCTATGTCAATTAAAGGGACAAGAGGGGATTCCAAAGTTTTCTGTAAGTTCTGTAAGTT------TCCTCACAAAGACGACTTTCTAAGTCTTAGTAGGAGTATTGTGAATCATTCACATATTGACAGAGGGATTCCTTGCTTAAGTTGGATGTGGATTCTATATCACAATCACATGCGAGAAGAGAAATTCCTCGATTATGCCCAAATACGTTTGCCAAAGAATCAGAAAGATAAAGGAATTTGGACCCCCTAACGAAAAAGGGAGGGATAGCATAATTGGGAGTCAAATAAGTTTTTTTGGGGATAGAG???????????ACCCGCTACACTATGTATATTGTATACAAAAGGGCCTTTTGTCGAACAAGATAATTGAGCATGATTA [1000:1-1000]
'Lepidagathis scabra' GCGCGTCGGTCGGGCTAACGAACCCCGGCGCGGAAAGCGCCAAGGAAAACAGTAACGAAGCGCCCGCCCCCCCGCTCGCGCCCCGTCCGCGGTGTGCGCCCGGGCGGGGGTCGGCGGACGCCTCATCAATGTCAAAACGACTCTCGGCAACGGATATCTCGGCTCTCGCATCGATGAAGAACGCAGCT-----------------------------ACCCGTGAACCATCGAGTCTTTGAACGCAAGTTGCGCCCGAAGCCCTCGGGCCGAGGGCACGCCTGCCTGGGCGTCACGCATCGCGTCGCCCCCCKCCCCCGC---CCCCCTGCAGGGGCGCCGGCGGCGGGGGGTGCGGAAACTGGCCTCCCGTGCGCCCTCGGCGCGCGGCCGGCCCAAATGCGATCCCCCGGCGGCGCCCGTCGCGACCAGTGGTGGTTGAACG-CTCAGCTGTCCGTCGCGCTCCGCGGTGCCGTCCGGCCGGGCATCACGAACGACCCCAGCGCCCCCGACCGACCGCGACCCCAGGTCAGGCGGGATCACCC????????????????????????????????????TCCCACCCCCATTTTATGGGATGACTGGGGTCTATGTCAATTAAAGGGACAAGGGAGGATTACAAAGTTTTCTCCAAGTCCTGTAAGTTTTTTGATCTTCAAAAAGCCGACTTTCTAAGTCTCAGTATGAGTATTGTGAATC--------ATTCAAATAGGGATTCCTTGCTTAAGTTGGATGTGTATTCTATATCACAATCACATGCGATAAGAGAAAGTCATTTATTATACCCAAATACGTTTGTCAAAGAATCAGAAAGATAAAGTAATTTGGACTCCCTAACGAAAAAGG--GGGATAGCATAATTAGGAGTCAAATAAGCTTTTTTGGGGATAGAGGGACTTGAACC?????ATACACTATGATTATTGTATACAAATGGGCCTTTTGTCGAACAAGATAATTGAGCATGATCA [1000:1-1000]
'Lepidagathis sessilifolia' ??????????????????????????????????????????????????????????????????????????????????????????????????????????????????????????????????????????????????????????????????????????????????????????????????????????????????????????????????????????????????????????????????????????????????????????????????????????????????????????????????????????????????????????????????????????????????????????????????????????????????????????????????????????????????????????????????????????????????????????????????????????????????????????????????????????????????????????????????????????????????????????????????????????????????????????????????????????????????????????????????????????????????????????????????GATCNNCAAAAAGCCGACTTTCTAAGTCTCAGTATGAGTATTGTGAATC--------ATTCAAATAGGGATTCCTTGCTNAAGTTGGATGTGTATTCTATATCACAATCACATGCGATAAGAGAAAGTCATTTATTATGCCCAAATACGTTTGTCAAAGAATCAGAAAGATAAAGGAATTTGGACTCCCTAACGAAAAAGG--GGGATAGCATAATTAGGAGTCAAATAAGCTTTTTTGGGGATAGNNNNNNNNNNNNNACCCGCTACACTATGATTATTGTATACAAATGGGCCTTTTGTCGAACAAGATAATTGAGCATGATCA [1000:1-1000]
'Lepidagathis shrirangii' ??????????????????????????????????????????????????????????????????????????????????????????????????????????????????????????????????????????????????????????????????????????????????????????????????????????????????????????????????????????????????????????????????????????????????????????????????????????????????????????????????????????????????????????????????????????????????????????????????????????????????????????????????????????????????????????????????????????????????????????????????????????????????????????????????????????????????????????????????????CTGAGCTATCCCGACCATTCCCAATGTAGCACCCCACCCGTATTTTATGGGATGACTGCAGTCTATGTCAATTAAAGGGACAGGGGGGG----------------------------------------------------------------------------------------------------GGGGGTTTTTTTTTT---TT--------------------------------------------------------------------------------------------------------------------------------------------AATAAACTTTTTTTTTTATATAGGGACTT?????ACCCGCTACACAATGTATATTGTATACAAATGGGCCTTTTGTCGAACAAGATAGTTAAGTATGATTA [1000:1-1000]
'Lepidagathis sp.2 (dalzelliana)' GAGGAAGGAGAAGTCTAACAAGTTTCCGTACAGAAGGATCATTGTCGAACCTAAACGAGCAGACCGGAACCCGTTCCACAACACATGAGCGGCCGCTGCGCAGGAGGGGG-----GATCCCCTCCCGTG------CATGGCCCCCGACCCCCGGCGGTGCGTGCGTTGCATCGAGGAATAACATAGCAAAATTCGATACTTGGTGTGAATTGCAGAATCCCGTGAACCATTGAGTCTTTGAACGCAAGTTGCGCCCGAAGCCTTCGGGCCAAGGGCACGTCTGCCTGGGCGCCTCGAATCCCATCGCCCCCCTTCCCCGCGCCCCCTCCCAGGGACCGGCGGCCGAGGGCGGTGCGGAGACTGGCCTCCCGTGTGCCCCGAGCGCGCGGCTGGCCCAAATGCGATCCCCCAGCGGCACCCGTCGCGAGCAGTGGTGGTTGATTCCCACAGCTCTCTGTCGCGCTCTGTGGCGTCGTCCGGACGGGCATCACAAACGACTGAAGCGCATCCGCCCGACTGCGGCCCGAGGTCAGGCGGGATTACCCG???????AGCTATCCCGACCATTCCCAATCTAGCACCCCGCCCGTATTTTATGGGATAACTGCGGTCTATGTCAATTAAAGGGACAAGGGGGGATTACAAAGTTTTCTGTAAGTTCTGTAAGTT------TCCTCACAAAGACGACTTTCTAAGTCTTAGTAGGAGTATTGTGAATCATTCACATATTGACAGAGGGATTCCTTGCTTAAGTTGGATGTGGATTCTATATCACAATCACATGCGAGAAGAGAAATTCCTCGATTATGCCCAAATACGTTTGCCAAAGAATCAGAAAGATAAAGGAATTTGGACCCCCTAACGAAAAAGGGAGGGATAGCATAATTGGGAGTCAAATAAGTTTTTTTGGGGATAGAG???????????ACCCGCTACACTATGTATATTGTATACAAAAGGGCCTTTTGTCGAACAAGATAATTGAGCATGATTA [1000:1-1000]
'Lepidagathis ushae' ??????????????????????????????????????????????????????????????????????????????????????????????????????????????????????????????????????????????????????????????????????????????????????????????????????????????????????????????????????????????????????????????????????????????????????????????????????????????????????????????????????????????????????????????????????????????????????????????????????????????????????????????????????????????????????????????????????????????????????????????????????????????????????????????????????????????????????????????????CCAGCTGAGCTATCCCGACCATTCCCAATCTAGCACCCCGCCCGTATTTTATGGGATAACTGCGGTCTATGTCAATTAAAGGGACAAGAGGGGATTCCAAAGTTTTCTGTAAGTTCTGTAAGTT------TCCTCACAAAGACGACTTTCTAAGTCTTAGTAGGAGTATTGTGAATCATTCACATATTGACAGAGGGATTCCTTGCTTAAGTTGGATGTGGATTCTATATCACAATCACATGCGAGAAGAGAAATTCCTCGATTATGCCCAAATACGTTTGCCAAAGAATCAGAAAGATAAAGGAATTTGGACCCCCTAACGAAAAAGGGAGGGATAGCATAATTGGGAGTCAAATAAGTTTTTTTGGGGATAG?????????????ACCCGCTACACTATGTATATTGTATACAAAAGGGCCTTTTGTCGAACAAGATAATTGAGCATGATTA [1000:1-1000]
'Lepidagathis uxpanapensis' ACGCGTCGGCCGGGCTAACGAACCCCGGCGCGGAAAGCGCCAAGGAAAACCGTAACGAAGCGCCCGCCCCCCCGTCTGCGCCCCGTCCGCGGTGTGCGCCCGGGCGGGGGTCGGCGGACGCCTCATCAATGTCAAAACGACTCTCGGCAACGGATATCTCGGCTCTCGCATNGATGAAGAACGTAGCGAAATGCGATACTTGGTGTGAATTGCAGAATCCCGTGAACCATCGAGTCTTTGAACGNAAGTTGCGCCCGAAGCCCTCGGGCTGAGGGCACGCCTGCCTGGGCGTCACGCATNNNNTGCCCCCCCTCCACCGC---CCCCTTGCAGGGGCGCCGGCGGCGGGGGGCGCGGACACTGGCCTCCCGTGCGCCCTCGGCGCGCGGCCGGCCCAAATGCGATCCCCCGGCGGCGCCCGTCGCGACCAGTGGTGGTTGAACG-CTCAGCTGTCCGTCGCGCTCCGCGGCACCGTCCGGCCGGGCATCACGAACGACCCCAGCGCCCCCGACCGACCGCGACCCCAGGTCAGGCGGGATCACCCG????????????????????????????????????????????????????GGGATGACTGGGGTCTATGTCAATTAAAGGGACAAGGGGGGATTACAAAGTTTTCTCCAAGTCCTGTAAGTTTTTTGATCTTCAAAAAGCCGACTTTNTAAGTCTCAGTATGATTATTGTGANTC--------ATTCAANTAGGGATTCCTTGCTTAAGTTGGATGTGTATTCTATATCACAATCACTTGCGATAAAAAAANGTCNTTTATTATGCCCAAATACGTTTGTCAAAAAATCAAAAAAATAAAGGAATNNGGACTCCCTAACGAAAAGGGG---GATANNNNNNNNNNNNNNNNNNNNNNNNNNNNNNNNNNNNNNNNNNNNNNNNNN??????????CTATGATTATTGTATACAAATGGGCCTTTTGTCGCTCAAGATAATTGAGCATGATCA [1000:1-1000]
'Lepidagathis villosa' GTGCGCCGTTCGGGCTAACGAACCCCGGCGCGGAAGGCGCCAAGGAAAACATAAACGAAGCGCTCGCCCCCTCGCCCGCGCCCCGTCCTCGGTGCGCGCTCGGGCGGGGGTGGTCGGACGCCTCTTGAACTTTAGAACGACTCTCGGCAACGGATATCTCGGCTCTCGCATCCATGAAGAACGTTGCGAAATGCGATACTTGGTGTGAATTGCAGAATCCCGTGAACCATCGAGTCTTTGAACGCAAGTTGCGCCCGAAGCCTTCGGGCCGAGGGCACGCCTGCCTGGTCGCCACGAATCCCGTCGCCCCCCTCCCTCGTGCTCCCTAACCGGGGCGGACGGCCGAGGGCGGTGCGGAGACTGGCCTCCCGTGCGCCCGTGGCGCGCGGCCGGCCCAAATGAGATCCCTCGGCGGCGCCCGTCGCGACAAGTGGTGGATGAATTCCTCAGCTGTCTGTCGCGCACCGTGGCGTCGTCCGGACGGGCATCACGAACGACCCGAGCGCATCCGTCCGATTGCGGCCCCAGGTCAGGCGGGATTACCCGCCAGCTGAGCTATCCCGACCATTCCCAATGTAGCACCCCACCCGCATTTTATGGGATGGCTGCGGTCTATGTCAATTAAAGGGACAAGGGGTGATTACAAAGTTTTCT---------GTAAGTTTTTTGATCCTCAAAAAGACAACTTTCTAAGTCTTAGTAGGAGTATTGTGAATCATTCACATCTTGACATAGGGATTCCTTGCTTAAGTTGGATGTGGATTCTATATCACAATCACATGCGAGAAGAAAAATTCCTCGATTATGCCCAAATACGTTTGCCAAAGAATAAAAAAAATAAAGGAATTTGTACCCCCTAACGAAAAAAGGGGGGATAGCATAATTGGGAGTCAAATAAGTTTTTTTGGGGATAGAGGGACTTGAACC??????????????????????????????????????????????????????????????????? [1000:1-1000]

'Barleria lupulina' AGATAAGATCATCAAAGAACCATCAAAATGAGAAT----AACTTTTTCGTGG-------AAAATTTAATGAGATTCCGAAAAGAGACTTCG-------TTTAATTTTAATTAAATAACTTTGCTGAAGAAAATAGATACGGATCAAAAAAACACTAAAATCATAAGAGAAAAATGTATTGTGGAAGAATTGACTTTTTTCGGAAAAACAAGAGAAAGGATCGAAATAGTTTTTCTTCTTTTTCTTGGTGCTTGAATATAAAATATTCAATTGAGTATAATAAAAAAGTCTTTTTGTTGTCAAATCAGATCTCATAGAAATCATTAGAATTCGGTGGAAGAAAAAAAGGCCCGGCTGGGTACTGACCGAGCCAGGCCATCAGAATAAGAAGGGCCTTTCGAACAAAATCAACATAAAGAAGTCTTTCTTAGTTTTCTTTAGTTCGATTGTTAACGCGTCCGAGCCCTTCTTTTTCAT--------------AAAGGAAATTC-----TTGGGTATCTCTCTATATAGA---------AA-AGAATAGAG------------AAAGACTTCTTC-------CATTATGTGTAATGTAGTA? [599:1001-1599]
'Barleria ovata' AGATAAGATCATCAAAGAACTATCAAAATGAGAATGTCGAACTTTTTCGTGGATAGATCAAAATTTAATGAGATTCCGAAAAGAGGCTTCA-------TTTAATTAAATTTAAATAACTTTGCTGAAGAAAATAGATACGGATCAAAAAAACACTAAAATCATAAGAGAAAAATGTATTGTGGAAGAATTGACTTTTTTCGGAAAAACAAGAGAAAGGATCGAAATAGTTTTTCTTCTTTTTCTTGGTG--------GAAAATATTCAATTGAATATAATAAAAAAGTCTTTTTGTTGTCAAATCAGATCTCATAGAAATCATTAGAATTCGGTGGAACAAAAAAAGGCCCGGCTGGGTACTGACCGAGCCAGGCCATCAGAATAAGAAGGGCCTTTCGAACAAAATCAATACAAAGAAATCTTTCTTTGTTTTCTTTAGTTCGATTGTTAGCGCGTCCGAGCCCTTCTTTTTGAT--------------AAAGGAAATTCCTGATTTGGGTATCTCTCTATATAGA---------AGT???????????????????????????????????????????????????????????? [599:1001-1599]
'Barleria prionitis' AGATAAGATCATCAAAGAACCATCAAAATGAGAAT----AACTTTTTCGTGG-------AAAATTTAATGAGATTCCGAAAAGAGGCTTCG-------TTTAATTTTCATTAAATAACTTTGCTGAAGAAAATAGATACGGATCAAAAAAACACTAAAATCATAAGAGAAAAATGTATTGTGGAAGAATTGACTTTTTTCGGAAAAACAAGAGAAAGGATCGAAATAGTTTTTCTTCTTTTTCTTGGTGCTTGAATATAAAATATTCAATTGAGTATAATAAAAAAGTCTTTTTGTTGTCAAATCAGATCTCATAGAAATCATTAGAATTCGGTGGAAGAAAAAAAGGCCCGGCTGGGTACTGACCGAGCCAGGCCATCAGAATAAAAAGGGCCTTTCGAACAAAATCAACATAAAGAAGTCTTTCTTAGTTTTCTTTAGTTCGATTGTTAACGCGTCCGAGCCCTTCTTTTTCAT--------------AAAGGAAATTC-----TTGGGTATCTCTCTATATAGA---------AG-AGAATAGAG------------AAAGACTTCTTC-------CATTATGTGTAATGTAGTA? [599:1001-1599]
'Lepidagathis alopecuroidea' AGATAAGATCTCCAAAGAACCATGAAAATGAAAATGTCGAACTTTTTCGTGGGTAGATCAAAAGTTAATGAGATTCCGAAAAGAGGCTTWGTTTAATTTTTAATTCAAATTAATTAACTTTGCTGAAGAAAATGGATACGGATCAAAAAAACACTAAAATCATAAGAGAAAAATGCATTGTGGAAGAATCAACCTTTTTCGGAAAAACAAGAGAAAGGATGTAAATCGTTTTTCTTCTT-TTTTTGGTGCTTGAATATAAAATAGTCAATTGACTATAATAAAAAAGTATTTTTGTTGTCAAATCAGATCTCATAGAAACCGTTAGAATTCGGCGGAACAAAAAAAGGCCCGGCTGGGTACTGACCGAGCCAGGCCATCAGAATAAGAAGGACCTTTCGAACAAAATCAACACAAAGAAGTTTTTC---------TTTAGTTCGATTGTTAGCGCGCCCGAGCCCTTCTTTTCAATATTCAATAAAGGAAAAGGGAAATTCNTGATTTGGGTATCTCTCTATATAGA---------AGTAGAATTGAATTTTAATAGAATAAAGATTTCTTACATTTTCAATTATGTGTAATGTAGTAA [599:1001-1599]
'Lepidagathis chiapensis' AGATAAAATCATCAAAGAACCATCAAAATGAGAATGTCGAACTTTTTCGTGGGTAGATCAAAAGTTAATGAGATTCTGAAAAGAGGCTTCATTTAA--TTTAAATTTAAT--AATAACTTTGCTGAAGAAAATAGATACGGATCAAAAAAACACTAAAATTATAAGAGAAAAATGCATTGTGGAAGAATCAACTTTTTTCGGAAAAACAAGAGAAAGGATGAAAATCGTTTTTCTTCTTTTTCTTGGTGCTTGAATATAAAATAGTCAATTGAGTATAATAAAAAAGTATTTTTGTTGTCAAATCAGATTTCATAGAAATCGTTAGAATTCGGTGGAACAAAAAAAGGCCCGGCTGGGTACTAACCGAGCCAGGCCATCAGAATAAGAAGGACCTTTCGAACAAAATCAACACAAAGAAGTCTTTCTTTTTTTTCTTTAGCTCGATTGTTAGCGCGTCCGAGCTCTTCTTTTCACT--------------AAAGGAAATTCCTGATTTGGGTATCTCTATATATATAT--------AGTAGAATAGAATTCTAATAGAATAAAGATTCCTTACATTTTACATTATGTGTAATGTAGTAA [599:1001-1599]
'Lepidagathis clavata' AGATAAGATCTTCAAAGAACCACCAAAACGAGAATCTCGAACTTTTTCATGGGTAGATCAAAAATTAATGAGATTCCGAAAAGAGGCTTCGTTTAAGTTTTAATT----TTAATTAACTTTGCCGAAGAAAATAGATATGGATCAAAAAAACACTAAAATCATAAGAGAAAAATGCATTGCGGAAGAATCAACTTTTTTCGGAAAAACAAGAGAAAGGATGAAAATCGTTTTTCTTCTTTTTCTTGGTGCTTGAATATAAAATATTCAATTGAGTATAATAAAAAAGTATTTTTGTTATCAAATTCGATTTCATAGAAATCGTTAGAATTTGGCGGAACAAAAAAAGGCCCGGCTGGGTACTGACCGAGCCAGGCCATCAGAATGAGAAGGCCCTTGCGAACAAAATTAACACAAAGAAGTCTTTG---------TTTAGTTCGATTATTAGCACGTTCGAGTCCTTCTTTTCAATATTCAATAAAGGAAAAGGGAAATTCTTGGTTTGGGTATCTCTCTATATAGCTATAGCCATAGTAGAATAGGATTTTTATGGAATAAAGATTCCGTACATTTTACATTATGTGTAATGTAGTA? [599:1001-1599]
'Lepidagathis cristata' AGATAAGATCTTCAAAGAACCATCAAAACGAGAATCTCGAATTTTTTCATGGGTAGATCAAAAATTAATGAGATTCCGAAAAGAGGCTTTGTTTCCGTTTTAATTTAAATTAATTAACTTTGCTGAAGAAAATAGATACGGATC-AAAAAACACTAAAATCATAAGAGAAAAATGCATTACGCAAGAATTAACTTTTTTCGGAAAAACAAGAGAAAGGATGAAAATTGTTTTTCTTCTTTTTCTTGGTGCTTGAATATAAAATATTCAATTGAGTATAATAAAAAAGTATTTTTGTTGTCAAATCCGATTTCATAGAAATCGTTAGAATTCGGCGGAACAAAAAAAGGCCCGGCTGGATACTGACCGAGCCAGGCCATCAGAATAAGAAGGACTTTGCGAACAAAATCAACGCAAAGAGGTTTTTCTTATTCTTCTTTAGTTCGATTGTTAGCGCGTTCGAGTTCTTCTTTTCAATATTCAATAAAGGAAAGGGGAAATTCCTGGTTTGGGTATCTCTCTATATAGCCATAGCCATA?????????????????????????????????????????????????????????????? [599:1001-1599]
'Lepidagathis cuspidata' AGATAAGATCTTCAAAGAACCACCAAAACGAGAATCTCGAACTTTTTCATGGGTAGATCAAAAATTAATGAGACTCCGAAAAGAGGCTTCGTTTAAGTTTTAATTTTAATTAATTAACTTTGCCGAAGAAAATAGATATGGATCAAAAAAACACTAAAATCATAAGAGAAAAATGCATTGCGGAAGAATCAACTTTTTTCGGAAAAACAAGAGAAAGGATGAAAATCGTTTTTCTTCTTTTTCTTGGTGCTTGAATCTAAAATATTCAATTGAGTATAATAAAAAAGTATTTTTGTTATCAAATTCGATTTCATAGAAATCGTTAGAATTCGGCGGAACAAAAAAAGGCCCGGCTGGGTACTGACCGAGCCAGGCCATCAGAATAAGAAGGCCCTTGCGAACAAAATTAACACAAAGAAGTCTTTG---------TTTAGTTCGATTATTAGCACGTTCGAGTCCTTCTTTTCAATATTCAATAAAGGAAAAGGGAAATTCTTGGTTTGGGTATCTCTCTATATAGCTATAGCCATAGTAGAATAGGATTTTTATGGAATAAAGATTCCGTACATTTTACATTATGTGTAAGGTAGTAA [599:1001-1599]
'Lepidagathis falcata' AGATAAAATCATCAAAGAACCATCAAAATGAGAATGTCGAATTTTTTCGTGGGTAGATCAAAAGTTAATGAGATTCTGAAAAGAGGCTTCA-------TTTAATTTAAATTAAATAACTTTGCTGAAGAAAATAGATACGGATCAAAAAAAGACTAAAATTATAAGAGAAAAATGCATTGTGGAAGAATCAACTTTTTTCGGAAAAACAAGAGAAAGGATGAAAATCGTTTTTCTTCTTTTTCTTGGTGCTTGAATATAAAATATTCAATTGAGTATAATAAAAAAGTATTTTTGTTGTCAAATCAGATTTCATAGAAATTGTTAGAATTCGGTGGAACAAAAAAAGGCCCGGCTGGGTACTGACCGAGCCAGGCCATCAGAATAAGAAGGACCTTTCGAACAAAATCAACACAAAGAAGTCTTTCTTTTTTTTCTTTAGCTTGATTGTTAGCGCGTCCGAGCTCTTCTTTTCACT--------------AAAGGAAATTCCTGA-TTGGGTATCTCTCTATATAGAT--------AGTAGAATAGAATTCTAATAGAATAAAGACTCCTTACATTTTACATTATGTGTAATGTAGTAA [599:1001-1599]
'Lepidagathis fasciculata' AGATAAGATCTTCAAAGAACCATCAAAATGAGAATCTCGAACCTTTTTGTGGGTAGATCAAAAATTAATGAGATTCCGAAAAGAGGCTTCGTTTAAGTTTTAATTTAAATTAATTAACTTTGCTGAAGAAAATGGATACGGATCAAAAAAACACTAAAATCATAAGAGAAAAATGCATTGCGGAAGAATCAACTTTTTTCGGAAAAACAAGAGAAAGGATGAAAACCGTTTTTCTTGTTTTTCTTGGTGCTTGAATAGAAAATATTTAATTGAGTATAATAAAAAAGTATTTTTGTTGTCAAATCCGATCTCGTAGAAATCGTTCGAATTCGGCGGAACAAAAAAAGGCCCGGCTGGGTACTGACCGAGCCAGGCCATCAGAATAAGAAGGACCTTGCGAATAAAATCAACACAAAGAAGTCTTTCTTATTTTTTTTTAGTTCGATTGTTAGTGCGTTCGAGTTCTTCTTTTCAATATTCAATAAAGGAAAAGGGAAATTCCTGGTTTGGGTATCTCTCTATATAGCC--------AGTAGAATCGAACTTTTATGGAATAAAGATTACTTACATTTTACATTATGTGTAATGTAGTAA [599:1001-1599]
'Lepidagathis formosensis' AGATAAGATCTTCAAAGAACCATCAAAATGAGAATGTCGAACTTTTTTATGGGTAGATCAAAAATTAATGAGATTCCGAAAAAAGGCTTCGTTTAAGTTTTAATTTAAATTAATTAACTTTGCTGAAGAAAATAGATCCGGATCAAAAAAACACTAAAATCATAAGAGAAAAATGCATTGCGGAAGAATCAAC-TTTTTCGGAAAAATAAGAGAAAGGATGAAAATCGTTTTTCTTCTTTTTCTTGGTGCTTGAATATAAAATATAAAATTGAATATAATAAATAATTATTTTTGTTGTCAAATCCGATCTCATAGAAATCGTTAGAATTCGGCAGAACAAAAAATGGCCCGGCTGGGTACTGACCGAGCCAGGCCATTAGAATAAGAAGGACCTTACGAACAAAATCAACACAAAGAAGTTTTTCTTATTTTTCTTTAGTTCGATTGTTAGCGCGTTCAAGTCCTTCTTTTCAATATTCAATAAAGGAAAAGGGAAATTCCTGATTCGGGTATCTCTATATATAGCCATAGCCACAGTAGAATTGAATTTTTATGGAATAAAGATTCCTTACATTTTACATTATGCGGAATGTAGTAA [599:1001-1599]
'Lepidagathis incurva' AGATAAGATCTTCAAAGAACCATCAAAATGAGAATGTCGAACTTTTTTATGGGTAGATCAAAAATTAATGATATTCCGAAAAAAGGCTTCGTTTAAGTTTTAATTTAAATTAATTAACTTTGCTGAAGAAAATAGATACGGATCAAAAAAACACTAAAATTATAAGAGAAAAATGCATTGCGGAAGAATCAACTTTTTTCGGAAAAATAAGAGAAAGGATGAAAATCGTTTTTCTTCTTTTTCTTGGTGCTTGAATATAAAATATAAAATGGAATATAATAAAAAATTATTTTTGTTGTCAAATGCGATCTCATAGAAATCGTTAGAATTCGGCAGAACAAAAAAAGGCCCGGCTGGGTACTGACCGAGCCAGGCCATTAGAATAAGAAGGACCTTACGAACAAAATCAACACAAAGAAGTTTTTCTTATTTTTCTTTAGTTCGATTGTTAGCGCGTTCGAGTCCTTCTTTTCAATATTCAATAAAGGAAAAGGGAAATTCCTGATTCGGGTATCTCTATATATAGCCATAGCCACAGTAGAATTGAATTTTTATGGAATAAAGATTCCTTA??????????????????????????? [599:1001-1599]
'Lepidagathis incurva(2)' AGATAAGATCTTCAAAGAACCATCAAAATGAGAATGTCGAACTTTTTTATGGGTAGATCAAAAATTAATGATATTCCGAAAAAAGGCTTCGTTTAAGTTTTAATTTAAATTAATTAACTTTGCTGAAGAAAATAGATACGGATCAAAAAAACACTAAAATTATAAGAGAAAAATGCATTGCGGAAGAATCAACTTTTTTCGGAAAAATAAGAGAAAGGATGAAAATCGTTTTTCTTCTTTTTCTTGGTGCTTGAATATAAAATATAAAATGGAATATAATAAAAAATTATTTTTGTTGTCAAATGCGATCTCATAGAAATCGTTAGAATTCGGCAGAACAAAAAAAGGCCCGGCTGGGTACTGACCGAGCCAGGCCATTAGAATAAGAAGGACCTTACGAACAAAATCAACACAAAGAAGTTTTTCTTATTTTTCTTTAGTTCGATTGTTAGCGCGTTCGAGTCCTTCTTTTCAATATTCAATAAAGGAAAAGGGAAATTCCTGATTCGGGTATCTCTATATATAGCCATAGCCACAGTAGAATTGAATTTTTATGGAATAAAGATTCCTTA??????????????????????????? [599:1001-1599]
'Lepidagathis lutea' AGATAAGATCTTCAAAGAACCACCAAAATGAGAATCTCGAATTTTTTCGTGGGTAGATCAAAAATTAATGAGATTCCGAAAAGAGGCTTTGTTTAAGTTTTAATTTAAATTAATTAACTTTGCTGAAGAAAATAGATACGGATCAAAAAAACACTAAAATCATAAGAGAAAAATGCATTACGTAAGAATCAACTTTTTTCGGAAAAACAAGAGAAAGGATGAAAATCGTTTTTCTTCTTTTTCTTGGTGCTTGAATATAAAATATTCAATTGAGTATAATAAAAAAGTATTTTTGTTGTCAAATCCGATCTCATAGAAATCGTTAGAATTCGGCGGAACAAAAAAAGGCCCGGCTGAGTACTGACCGAGCCAGGCCATCAGAATAAGAAGGACTTTGCGAACAAAATCAATGCAAAGAAGTCTTTCTTATTCTTCTTTAGTTCGATTGTTAGCGCATTTGAGTCCTTCTTTTCAATATTCAATAAAGGAAAAGGGAAATTCCTGGTTTAGGTATCTCTTTATATAGCCATAGCCATAGTAGAATAGAATTTTTATGGAATAAAGATTCCTTATATTTTACATTATGTGTAATGTAGTAA [599:1001-1599]
'Lepidagathis mahakashappae' AGATAAGATCTTCAAAGAATTACCAAAACGAGAATCTCGAACTTTTTCATGGGTAGATCAAAAATTAATGAGATTCCGAAAAGAGGCTTCGTTTAAGTTTTAATTTTAATTAATTAACTTTGCCGAAGAAAATAGATATGGATCAAAAAAACACTAAAATCATAAGAGAAAAATGCATTGCGGAAGAATCAACTTTTTTCGGAAAAACAAGAGAAAGGATGAAAATCGTTTTTCTTCTTTTTCTTGGTGCTTGAATATAAAATATTCAATTGAGTATAATAAAAAAGTATTTTTGTTATCAAATTCGATTTCATAGAAATCGTTAGAATTTGACGGAACAAAAAAAGGCCCGGCTGGGTACTGACCGAGCCAGGCCATCAGAATAAGAAGGCCCTTGCGAACAAAATTAACACAAAGAAGTCTTTC---------TTTAGTTCGATTGTTAGCACGTTCGAGTCCTTCTTTTCAATATTCAATAAAGGAAAAGGGAAATTCCTGGTTTGGGTATCTCTCTATATAGCTATAGCCATAGTAGAATAGGATTTTTATGGAATAAAGATTCCGTACATTTTACATTATGTGTAATGTAGTAA [599:1001-1599]
'Lepidagathis purpuricaulis' AGATAAAATCATCAAAGAACCATCAAAATGAGAATGTCGAACTTTTTCGTGGGTAGATCAAAAGTTAATGAGATTCCGAAAAGAGGCTTCA-------TTTAATTTAAATTAAATAACTTTGCTGAAGAAAATAGATACGGATCAAAAAAACACTAAAATTATAAGAGAAAAATGCATTGTGGAAGAATCAACTTTTTTCGGAAAAACAAGAGAAAGGATGAAAATCGTTTTTCTTCTTTTTCTTGGTGCTTGAATATAAAATATTCAATTGAGTATAATAAAAAAGTATTTTTGTTGTCAAATCAGATTTCATAGAAATCGTTAGAATTCGGTGGAACAAAAAAAGGCCCGGCTGGGTACTGACCGAGCCAGGCCATCAGAATAAGAAGGACCTTTCGAACAAAATCAACACAAAGAAGTCTTTCTTTTTTTTCTTTAGTTCGATTGTTAGCGCGTCCAAGCTCTTCTTTTCACT--------------AAAGGAAATTCCTGATTTGGGTATCTCTCTATATAGAT--------AGTAGAATAGAATTCTAATAGAATAAAGACTCCTTACATTTTACATTATGTGTAATGTAGTAA [599:1001-1599]
'Lepidagathis riedeliana' AGATAAGATCTTCAAAGAACCATCAAAATGAGAACGTCGAACTTTTTCGTGGGTAGATCAAAAGGTAATGAGATTTCGAAAAGAGGCTTCGTTTCATTTTTAATTTTAATTAATTAACTTTGCTGAAGAAAATAGATACAGATCAAAAAAACACTAAAATCATAAGAGAAAAGTGCACTGTGGAAGAATCAACCTTTTTCGGAAAAACAAGAGAAAGGATGAAAATCGTTTTTCTTCTTTTTCTTGGTGCTTGAATATAAAATATTCAATTGAATATAATAAAAAAGTATTTTTGTTGTCAAATTCGATCTCATAGAAATCGTTAGAATTCGGCGGAACAAAAAAAGGCCCGGCTGGGTACTGACCGAGCCAGGCCATCAGAATAAGAAGGAACTTTCGAACAAAATCAACACAAAGAAGTCTTTCTCTTTTTTCTTTAGTTCGGTTGTTAGCGCGTCCAAGCCCTTCTTTTCAATATTCAATAAAGGAAAAGGGAAATTCCTGATTTGGGTATCTCTCTATATAGA---------AGTAGAATCGAATTTTACTAGAATAAAGATTCCTTACATTTTACATAATGTAAAATGT????? [599:1001-1599]
'Lepidagathis rigida' AGATAAGATCTTCAAAGAACCACCAAAACGAGAATCTCGAACTTTTTCATGGGTAGATCAAAAATTAATGAGACTCCGAAAAGAGGCTTCGTTTAAGTTTTAATTTTAATTAATTAACTTTGCCGAAGAAAATAGATATGGATCAAAAAAACACTAAAATCATAAGAGAAAAATGCATTGCGGAAGAATCAACTTTTTTCGGAAAAACAAGAGAAAGGATGAAAATCGTTTTTCTTCTTTTTCTTGGTGCTTGAATCTAAAATATTCAATTGAGTATAATAAAAAAGTATTTTTGTTATCAAATTCGATTTCATAGAAATCGTTAGAATTCGGCGGAACAAAAAAAGGCCCGGCTGGGTACTGACCGAGCCAGGCCATCAGAATAAGAAGGCCCTTGCGAACAAAATTAACACAAAGAAGTCTTTG---------TTTAGTTCGATTATTAGCACGTTCGAGTCCTTCTTTTCAATATTCAATAAAGGAAAAGGGAAATTCTTGGTTTGGGTATCTCTCTATATAGCTATAGCCATAGTAGAATAGGATTTTTATGGAATAAAGATTCCGTACATTTTACATTATGTGTAATGTAGTAA [599:1001-1599]
'Lepidagathis sabui' AGATAAGATCTTCAAAGAACCACCAAAACGAGAATCTCGAACTTTTTCATGGGTAGATCAAAAATTAATGAGATTCCGAAAAGAGGCTTCGTTTAAGTTTTAATT------AATTAACTTTGCCGAAGAAAATAGATATGGATCAAAAAAACACTAAAATCATAAGAGAAAAATGCATTGCGGAAGAATCAACTTTTTTCGGAAAAACAAGAGAAAGGATGAAAATCGTTTTTCTTCTTTTTCTTGGTGCTTGAATATAAAATATTCAATTGAGTATAATAAAAAAGTATTTTTGTTATCAAATTCGATTTCATAGAAATCGTTAGAATTTGGCGGAACAAAAAAAGGCCCGGCTGGGTACTGACCGAGCCAGGCCATCAGAATAAGAAGGCCCTTGCGAACAAAATTAACACAAAGAAGTCTTTC---------TTTAGTTCGATTGTTAGCACGTTCGAGTCCTTCTTTTCAATATTCAATAAAGGAAAAGGGAAATTCCTGGTTTGGGTATCTCTCTATATAGCTATAGCCATAGTAGAATAGGATTTTTATGGAATAAAGATTCCGTACATTTTACATTATGTGTAATGTAGTAA [599:1001-1599]
'Lepidagathis scabra' AGATAAAATCATCAAAGAACCATCAAAATGAGAATGTCGAACTTTTTCGTGGGTAGATCAAAAGTTAATGAGATTCCGAAAAGAGGCTTCA-------TTTAATTTAAATTAAATAACTTTGCTGAAGAAAATAGATACGGATCAAAAAAACACTAAAATTATAAGAGAAAAATGCATTGTGGAAGAATCCACTTTTTTCGGAAAAACAAGAGAAAGGATGAAAATCGTTTTTCTTCTTTTTCTTGGTGCTTGAATATAAAATATTCAATTGAGTATAATAAAAAAGTATTTTTGTTGTCAAATCAGATTTCATAGAAATAGTTAGAATTCGGTGGAACAAAAAAAGGCCCGGCTGGGTACTGACCGAGCCAGGCCATCAGAATAAGAAGGACCTTTCGAAGAAAATCAACACAAAGAAGTCTTTCTTTTTTTTCTTTAGCTTGATTGTTAGCGCGTCCGAGCTCTTCTTTTCACT--------------AAAGGAAATTCCTGATTTGGGTATCTCTCTCTATAGAT--------AGTAGAATAGAATTCTAATAGAATAAAGACTCCTTACATTTTACATTATGTGTAATGTAGTAA [599:1001-1599]
'Lepidagathis sessilifolia' AGATAAAATCATCAAAGAACCATCAAAATGAGAATGTCGAACTTTTTCGTGGGTAGATCAAAAGTTAATGAGATTCTGAAAAGAGGCTTCA-------TTTAATTTTAATTAAATAACTTTGCTGAAGAAAATAGATACGGATCAAAAAAACACTAAAATTATAAGAGAAAAATGCATTGTGGAAGAATCAACTTTTTTCGGAAAAACAAGAGAAAGGATGAAAATCGTTTTTCTTCTTTTTCTTGGTGCTTGAATATAAAATAGTCAATTGAGTATAATAAAAAAGTATTTTTGTTGTCAAATCAGATTTCATAGAAATCGTTAGAATTCGGTGGAACAAAAAAAGGCCCGGCTGGGTACTAACCGAGCCAGGCCATCAGAATAAGAAGGACCTTTCGAACAAAATCAACACAAA--------------------------------TTAGCACGTCCGAGCTCTTCTTTTCACT--------------AAAGGAAATTCCTGATTTGGGTATCTCTCTATATATATATATATATAGTAGAATAGAATTCTAATAGAATAAAGACTCCTTACATTTTACATTATGTGTAATGTAGTAA [599:1001-1599]
'Lepidagathis shrirangii' AGATAAGATCTTCAAAGAACCACCAAAATGAGAATCTCGAATTTTTTCGTGGGTAGATCAAAAATTAATGAGATTCCGAAAAGAGGCTTTGTTTAAGTTTTAATTTAAATTAATTAACTTTGCTGAAGAAAATAGATACGGATCAAAAAAACACTAAAATCATAAGAGAAAAATGCATTACGTAAGAATCAACTTTTTTCGGAAAAACAAGAGAAAGGATGAAAATCGTTTTTCTTCTTTTTCTTGGTGCTTGAATATAAAATATTCAATTGAGTATAATAAAAAAGTATTTTTGTTGTCAAATCCGATCTCATAGAAATCGTTAGAATTCGGCGGAACAAAAAAAGGCCCGGCTGAGTACTGACCGAGCCAGGCCATCAGAATAAGAAGGACTTTGCGAACAAAATCAATGCAAAGAAGTCTTTCTTATTCTTCTTTAGTTCGATTGTTAGCGCATTTGAGTCCTTCTTTTCAATATTCAATAAAGGAAAAGGGAAATTCCTGGTTTAGGTATCTCTTTATATAGCCATAGCCATAGTAGAATAGAATTTTTATGGAATAAAGATTCCTTATATTTTACATTATGTGTAATGTAGTAA [599:1001-1599]
'Lepidagathis sp.2 (dalzelliana)' AGATAAGATCTTCAAAGAATTACCAAAACGAGAATCTCGAACTTTTTCATGGGTAGATCAAAAATTAATGAGATTCCGAAAAGAGGCTTCGTTTAAGTTTTAATTTTAATTAATTAACTTTGCCGAAGAAAATAGATATGGATCAAAAAAACACTAAAATCATAAGAGAAAAATGCATTGCGGAAGAATCAACTTTTTTCGGAAAAACAAGAGAAAGGATGAAAATCGTTTTTCTTCTTTTTCTTGGTGCTTGAATATAAAATATTCAATTGAGTATAATAAAAAAGTATTTTTGTTATCAAATTCGATTTCATAGAAATCGTTAGAATTTGACGGAACAAAAAAAGGCCCGGCTGGGTACTGACCGAGCCAGGCCATCAGAATAAGAAGGCCCTTGCGAACAAAATTAACACAAAGAAGTCTTTC---------TTTAGTTCGATTGTTAGCACGTTCGAGTCCTTCTTTTCAATATTCAATAAAGGAAAAGGGAAATTCCTGGTTTGGGTATCTCTCTATATAGCTATAGCCATAGTAGAATAGGATTTTTATGGAATAAAGATTCCGTACATTTTACATTATGTGTAATGTAGTAA [599:1001-1599]
'Lepidagathis ushae' AGATAAGATCTTCAAAGAACCACCAAAACGAGAATCTCGAACTTTTTCATGGGTAGATCAAAAATTAATGAGATTCCGAAAAGAGGCTTCGTTTAAGTTTTAATTTAAATTAATTAACTTTGCCGAAGAAAATAGATATGGATCAAAAAAACACTAAAATCATAAGAGAAAAATGCATTGCGGAAGAATCAACTTTTTTCGGAAAAACAAGAGAAAGGATGAAAATCGTTTTTCTTCTTTTTCTTGGTGCTTGAATATAAAATATTCAATTGAGTATAATAAAAAAGTATTTTTGTTATCAAATTCGATTTCATAGAAATCGTTAGAATTTGGCGGAACAAAAAAAGGCCCGGCTGGGTACTGACCGAGCCAGGCCATCAGAATAAGAAGGCCCTTGCGAACAAAATTAACACAAAGAAGTCTTTC---------TTTAGTTCGATTGTTAGCACGTTCGAGTCCTTCTTTTCAATATTCAATAAAGGAAAAGGGAAATTCCTGGTTTGGGTATCTCTCTATATAGCTATAGCCATAGTAGAATAGGATTTTTATGGAATAAAGATTCCGTACATTTTACATTATGTGTAATGTAGTAA [599:1001-1599]
'Lepidagathis uxpanapensis' AGATAAAATCATCAAAGAACCATCAAAATGAGAATGTCGGACTTTTTCGTGGGTAGATCAAAAGTTAATGAGATTCTGAAAAGAGGCTTCA-------TTTAATTTAAATTAAATAACTTTGCTGAAGAAAATAGATACGGATCAAAAAAACACTAAAATTATAAGAGAAAAATGCATTGTGGAAGAATCAACTTTTTTCGGAAAAACAAGAGAAAGGATGAAAATCGTTTTTCTTCTTTTTCTTGGTGCTTGAATATAAAATAGTCAATTGAGTATAATAAAAAAGTATTTTTGTTGTCAAATCAGATTTCATAGAAATCGTTAGAATTCGGTGGAACAAAAAAAGGCCCGGCTGGGTACTAACCGAGCCAGGCCATCAGAATAAGAAGGACCTTTCGAACAAAATCAACACAAAGAAGTCTTTCTTTTTTTTCTTTAGCTCGATTGTTAGCGCGTCCGAGCTCTTGTTTTCACT--------------AAAGGAAATTCCTGATTTGGGTATCTCTCTATATATAT--------AGTAGAATAGAATTCTAATAGAATAAAGACTCCTTACAGTTTACATTATGTGTAATGTAGTAA [599:1001-1599]
'Lepidagathis villosa' ??????????????????????????????????????????????????????????????????????????????????????????????????????????????????????????????????????????????????????????????????????????????????????????????????????????????????????????????????????????????????????????????????????????????????????????????????????????????????????????????????????????????????????????????????????????????????????????????????????????????????????????????????????????????????????????????????????????????????????????????????????????????????????????????????????????????????????????????????????????????????????????????????????????????????????? [599:1001-1599]

;
END;
